# Supplementary material for: Real Evidence and Misconceptions about Malignant Hyperthermia in Children: A Narrative Review
Source: J Clin Med. 2023 Jun 6;12(12):3869. doi: 10.3390/jcm12123869 (PMC10299046; doi:10.3390/jcm12123869)
Supplement: Supplementary file 1 [file jcm-12-03869-s001.zip]

Archive with 1 entries (1 files):
- jcm-2399670-supplementary.pdf
